# Supplementary material for: Utilizing a Human–Computer Interaction Approach to Evaluate the Design of Current Pharmacogenomics Clinical Decision Support
Source: J Pers Med. 2021 Nov 18;11(11):1227. doi: 10.3390/jpm11111227 (PMC8618963; doi:10.3390/jpm11111227)
Supplement: Supplementary file 1 [file jpm-11-01227-s001.zip]

Archive with 1 entries (1 files):
- jpm-1449054-supplementary.pdf
